# Supplementary material for: Structural basis of human SNAPc recognizing proximal sequence element of snRNA promoter
Source: Nat Commun. 2022 Nov 11;13:6871. doi: 10.1038/s41467-022-34639-1 (PMC9652321; doi:10.1038/s41467-022-34639-1)
Supplement: Supplementary file 3 — source data [file 41467_2022_34639_MOESM3_ESM.xlsx]

## Sheet: Fig. 1c
Figure 1c

## Sheet: Fig. 2c
Figure 2c
Flag-SNAP190									Strep-SNAP50									His-TEV-SNAP43

## Sheet: Fig. 4a
Figure 4a

## Sheet: Fig. 4c_Supplementary Fig.11c
Figure 4c and Supplementary Figure 11c
		Gel 1								Gel 2							Gel3

## Sheet: Fig. 4d_data
Fig. 4d_data: source data calculated from Figure 4c and Supplementary Figure 11c
		Raw values
		Gel 1 (200 mM）	Gel 1 (1000 mM）	Gel 2 (200 mM）	Gel 2 (1000 mM）	Gel 3 (200 mM）	Gel 3 (1000 mM）
WT	Complex 1	52577	67421	8352	19010	58039	104826
	Complex 2	207912	318966	78285	196710	206269	368269
	Free DNA	344697	147635	222135	89317	456658	127430
-61A	Complex 1	32548	65244	9508	13280	39784	79929
	Complex 2	73753	192449	26760	102925	88475	228384
	Free DNA	495713	230597	301972	181754	591162	323066
-53C	Complex 1	61298	68332	8413	20922	46642	71098
	Complex 2	217502	403476	79374	216559	152815	317083
	Free DNA	412116	127112	257625	123659	428414	208011
-60T/-59G	Complex 1	12455	32603	7529	21315	25100	82082
	Complex 2	119530	280396	37302	127444	75102	202655
	Free DNA	534171	313904	375444	219460	555478	273955
-52C/-51C	Complex 1	15463	35463	8125	22257	16373	33488
	Complex 2	54139	86139	22125	53524	39513	107231
	Free DNA	595318	545318	404803	271922	554503	327779
-49T/-48C	Complex 1	21284	54034	6637	29777	26930	41139
	Complex 2	115015	276867	37524	165593	48734	236314
	Free DNA	597875	322246	403055	242092	568013	288252
		Normalised
		Gel 1 (200 mM）	Gel 1 (1000 mM）	Gel 2 (200 mM）	Gel 2 (1000 mM）	Gel 3 (200 mM）	Gel 3 (1000 mM）
	WT	0.430428	0.723541	0.280586	0.707193	0.366603	0.787802
	-61A	0.176576	0.527746	0.107226	0.390003	0.178281	0.488317
	-53C	0.403522	0.787765	0.254152	0.657587	0.317672	0.651101
	-60T/-59G	0.198129	0.499278	0.106671	0.403996	0.152821	0.509649
	-52C/-51C	0.104677	0.182334	0.0695318	0.217948	0.091558	0.300362
	-49T/-48C	0.185649	0.506626	0.0987465	0.446599	0.11755	0.490455

## Sheet: Fig. 5e_Supplementary Fig. 13b
Figure 5e and Supplementary Figure 13b
			Gel 1		Gel 2				Gel 3

## Sheet: Fig. 5f_data
Fig. 5f_data: source data calculated from Figure 5e and Supplementary Figure 13b
		Raw values					Normalised 1
	Protein	Gel 1	Gel 2	Gel 3		Protein	Gel 1	Gel 2	Gel 3
	mini-SNAPC#2	921457	1085480	937965		mini-SNAPC#10/mini-SNAPC#2	0.915613	1.0965	0.881232
	mini-SNAPC#10	843698	1190231	826565		Brf2ΔN(#10)/Brf2ΔN(#2)	0.238949	0.273685	0.385827
	Brf2ΔN(#2)	255738762	1233413	1988687
	Brf2ΔN(#10)	61108572	337567	767290
							Normalised 2
							Gel 1/Gel1	Gel 2/Gel1	Gel 3/Gel1
						mini-SNAPC#10/mini-SNAPC#2	1	1.19756	0.962451
							Gel 1	Gel 2	Gel 3
						Normalised Brf2ΔN/Normalised mini-SNAPC	0.260972	0.249599	0.437827

## Sheet: Supplementary Fig.1a_1b
Supplementary Figure 1a and 1b

## Sheet: Supplementary Fig. 1c
Supplementary Figure 1c

## Sheet: Supplementary Fig. 1d
Supplementary Figure 1d

[truncated: 7 more sheets: Supplementary Fig. 1e, Supplementary Fig. 11a, Supplementary Fig. 11b, Supplementary Fig.12a_Fig 13a, Supplementary Fig. 12a_data, Assignment of degraded SNAP43 , MS raw data]
